# Supplementary material for: The Arabidopsis thaliana mobilome and its impact at the species level
Source: eLife. 2016 Jun 3;5:e15716. doi: 10.7554/eLife.15716 (PMC4917339; doi:10.7554/eLife.15716)
Supplement: Figure 1—source data 3. — DOI: http://dx.doi.org/10.7554/eLife.15716.005 [file elife-15716-fig1-data3.zip]

Archive with 1 entries (1 files):
- Figure1Source_data3.pdf
