# Supplementary material for: The Arabidopsis thaliana mobilome and its impact at the species level
Source: eLife. 2016 Jun 3;5:e15716. doi: 10.7554/eLife.15716 (PMC4917339; doi:10.7554/eLife.15716)
Supplement: Supplementary file 1. — Distribution of CN values, Manhattan plot and QQ-plot across the joined data set (391 accessions) for the indicated TE families. Summary statistics of associations are indicated below. MAF indicates Minor Allele Frequency in the joined dataset. Genes within GWAS intervals are indicated (MET2a is in bold). DOI: http://dx.doi.org/10.7554/eLife.15716.023 [file elife-15716-supp1.zip]

Archive with 1 entries (1 files):
- Supplementary_file1.pdf
