# Supplementary material for: The Arabidopsis thaliana mobilome and its impact at the species level
Source: eLife. 2016 Jun 3;5:e15716. doi: 10.7554/eLife.15716 (PMC4917339; doi:10.7554/eLife.15716)
Supplement: Supplementary file 5. — DOI: http://dx.doi.org/10.7554/eLife.15716.027 [file elife-15716-supp5.zip]

Archive with 1 entries (1 files):
- Supplementary_file5.txt
